# Supplementary material for: Distribution of Charged Residues Affects the Average Size and Shape of Intrinsically Disordered Proteins
Source: Biomolecules. 2022 Apr 9;12(4):561. doi: 10.3390/biom12040561 (PMC9031945; doi:10.3390/biom12040561)
Supplement: Supplementary file 1 [file biomolecules-12-00561-s001.zip]

Archive with 1 entries (1 files):
- biomolecules-1646632-supplementary.pdf
